# Supplementary material for: Characterization of the Lipidome of Neurons in Mouse Brain Nuclei Using Imaging Mass Spectrometry
Source: Anal Chem. 2026 Jan 13;98(3):2579–88. doi: 10.1021/acs.analchem.5c08016 (PMC12856826; doi:10.1021/acs.analchem.5c08016)
Supplement: Supplementary file 2 [file ac5c08016_si_002.xlsx]

## Sheet: Hoja1
MALDI lipids	m/z exp	m/z teor	UHPLC lipids negative	Grade	UHPLC lipids positive	Grade
Lyso PI18:0	599.319	599.32	LPI18:0	A
Lyso PI20:4	619.287	619.289	LPI20:4	B
Lyso PIO 18:2	581.31	581.31
PE29:1/PC27:1	646.452	646.445
PE32:0/PC30:0	690.509	690.508	PE32:0/PC14:0_16:0	C/A	PC14:0_16:0	A
PE33:3/PC31:3	698.481	698.477
PE34:0/PC32:0	718.532	718.539	PE16:0_18:0/PC16:0_16:0	B/A	PC 16:0_16:0	A
PE34:1/PC32:1	716.521	716.524	PE16:0_18:1/PC16:0_16:1	A/A	PC16:0_16:1/PE16:0_18:1	A/A
PE34:2/PC32:2	714.507	714.508	PE16:0_18:2/PE16:1_18:1/PC16:1_16:1	B/B/A	PC32:2/PE 16:1_18:1	C/A
PE35:0/PC33:0	732.551	732.555	PC16:0_17:0	A	PC33:0	C
PE35:1/PC33:1	730.538	730.539	PE35:1	C	PC33:1/PE35:1	C/C
PE36:1/PC34:1	744.552	744.555	PE18:0_18:1/PC16:0_18:1	A/A	PC16:0_18:1	A
PE36:2/PC34:2	742.537	742.539	PE18:1_18:1/PC16:0_18:2	A/A	PE18:1_18:1/PC16:0_18:2	A/A
PE36:4/PC34:4	738.501	738.508	PE16:0_20:4	A	PE16:0_20:4/PC34:4	A/C
PE37:1/PC35:1	758.568	758.571	PC16:0_19:1	A	PC 17:0_18:1	A
PE38:1/PC36:1	772.584	772.586	PE18:0_20:1/PC18:0_18:1	A/A	PC18:0_18:1	A
PE38:2/PC36:2	770.568	770.571	PE18:1_20:1/PC16:0_20:2/PC18:1_18:1	A/A/A	PE18:1_20:1/PC18:1_18:1	A/A
PE38:4/PC36:4	766.531	766.539	PE18:0_20:4/PE16:0_22:4/PC16:0_20:4	A/A/A	PE18:0_20:4/PE16:0_22:4/PC16:0_20:4	A/A/A
PE38:5/PC36:5	764.516	764.524	PE18:1_20:4/PC16:0_20:5/PC16:1_20:4	A/A/A	PE18:1_20:4/PC36:5	A/C
PE38:6/PC36:6	762.506	762.508	PE16:0_22:6/PE18:1_20:5	A/A	PE16:0_22:6/PE18:1_20:5/PC36:6	A/B/C
PE40:1/PC38:1	800.613	800.617	PE40:1/PC18:0_20:1	C/A
PE40:2/PC38:2	798.598	798.602	PC16:1_22:1/PC18:1_20:1	A/A	PC18:1_20:1/PE40:2	A/C
PE40:4/PC38:4	794.564	794.571	PE18:0_22:4/PC18:0_20:4/PC16:0_22:4	A/A/A	PE18:0_22:4/PC 16:0_22:4/PC 18:0_20:4	A/A/A
PE40:6/PC38:6	790.535	790.539	PE18:0_22:6/PC16:0_22:6	A/A	PE18:0_22:6/PC16:0_22:6	A/A
PE42:4/PC40:4	822.596	822.602	PC18:0_22:4	A	PE42:4/PC18:0_22:4	C/A
PE42:5/PC40:5	820.577	820.586	PE18:0_24:5/PC20:1_20:4	B/A	PE42:5/PC 19:2_21:3	C/A
PE42:6/PC40:6	818.565	818.571	PE42:6/PC18:0_22:6	C/A	PE 18:0_24:6/PC 18:0_22:6	B/A
PE42:7/PC40:7	816.554	816.555	PE20:1_22:6/PC18:1_22:6	A/A	PE20:1_22:6/PC18:1_22:6	A/A
PE42:8/PC40:8	814.556	814.539	PE42:8/PC18:2_22:6	C/B	PE 20:4_22:4/PC40:8	B/C
PE44:10/PC42:10	838.553	838.539	PE22:4_22:6/PC20:4_22:6	A/A	PE22:4_22:6/PC42:10	A/C
PE46:12/PC44:12	862.541	862.539	PE46:12/PC22:6_22:6	C/A	PC22:6_22:6	A
PEO 34:2/PEP 34:1/PCO 32:2/PCP 32:1	700.524	700.529	PEO 16:1_18:1/PE P-16:0_18:1	B/B	PEP 16:0_18:1	B
PEO 35:2/PEP 35:1/PCO 33:2/PCP 33:1	714.559	714.544	PEO 17:1_18:1/PEP 17:0_18:1	B/B	PEP 17:0_18:1	B
PEO 36:2/PEP 36:1/PCO 34:2/PCP 34:1	728.553	728.56	PEO 16:1_20:1/PEP 16:0_20:1/PCP 16:0_18:1/PCO 16:1_18:1	B/B/B/B	PEO 36:2/PCO 34:2	B/C
PEO 36:3/PEP 36:2/PCO 34:3/PCP 34:2	726.538	726.544	PEO 18:2_18:1/PE P-18:1_18:1	B/B	PEP 36:2	C
PEO 36:5/PEP 36:4/PCO 34:5/PCP 34:4	722.508	722.513	PEO 16:1_20:4/PEP 16:0_20:4	B
PEO 37:2/PEP 37:1/PCO 35:2/PCP 35:1	742.578	742.576	PCO 35:2	C
PEO 38:2/PEP 38:1/PCO 36:2/PCP 36:1	756.587	756.591	PEO 16:1_22:1/PEO 18:2_20:0/PE P-16:0_22:1/PE P-18:1_20:0/PCO 18:1_18:1/PCP 18:0_18:1	B/B/B/B/B/B	PCO 36:2	C
PEO 38:3/PEP 38:2/PCO 36:3/PCP 36:2	754.572	754.576	PEO 18:2_20:1/PE P-18:1_20:1	B/B	PCO 18:3_18:0	B
PEO 38:4/PEP 38:3/PCO 36:4/PCP 36:3	752.554	752.56	PEO 16:0_22:4/PEO 18:0_20:4/PEO 18:1_20:3/PE P-18:0_20:3/PE P-18:1_20:2/PCO 16:0_20:4/PCP 36:3	B/B/B/B/B/C	PEO 20:3_18:1/PE P-18:1_20:2/PCO 36:4	B/B/C
PEO 38:5/PEP 38:4/PCO 36:5/PCP 36:4	750.538	750.544	PEO 16:1_22:4/PEO 18:1_20:4/PEP 16:0_22:4/PCO 20:4_16:1/PEP 18:0_20:4	B/B/B/B/B	PEP 16:0_22:4/PE P-18:0_20:4/PCO 36:5	B/B/C
PEO 38:7/PEP 38:6/PCO 36:7/PEP 36:6	746.508	746.513	PEO 16:1_22:6/PEP 16:0_22:6	B/B	PEO 38:7/PCO 36:7	C/C
PEO 39:2/PEP 39:1/ PCO 37:2/PCP 37:1	770.614	770.607
PEO 40:3/PEP 40:2/PCO 38:3/PCP 38:2	782.601	782.607	PEO 18:2_22:1/PEP 18:1_22:1	B/B
PEO 40:5/PEP 40:4/PCO 38:5/PCP 38:4	778.575	778.576	PEO 18:1_22:4/PEO 18:2_22:3/PEP 18:0_22:4/PEP 18:1_22:3/PCO 38:5/PCP 38:4	B/B/B/B/C/C	PE O-18:1_22:4/PEP 40:4/PCO 38:5	B/C/C
PEO 40:7/PEP 40:6/PCO 38:7/PCP 38:6	774.537	774.544	PEO 18:1_22:6/PEP 18:0_22:6	B/B	PEO 40:7/PE P-18:2_22:4/PCO 38:7	C/B/C
PEO 40:8/PEP 40:7/PCO 38:8/PCP 38:7	772.528	772.529	PEO 18:2_22:6/PEP 18:1_22:6	B/B	PEP 40:7/PCO 38:8/PCP 38:7	C/C/C
PEO 41:1/PEP 41:0/PCO 39:1/PCP 39:0	800.653	800.654
PEO 41:2/PEP 41:1/PCO 39:2/PCP 39:1	798.642	798.638
PEO 41:3/PEP 41:2/PCO 39:3/PCP 39:2	796.628	796.623
PEO 41:4/PEP 41:3/PCO 39:4/PCP 39:3	794.619	794.607
PEO 42:2/PEP 42:1/PCO 40:2/PCP 40:1	812.656	812.654			PCO 40:2	C
PEO 43:2/PEP 43:1/PCO 41:2/PCP 41:1	826.672	826.67
PG31:0	707.495	707.487
PG33:2	731.497	731.487
PG38:4	797.533	797.534	PG38:4	C	PG 18:0_20:4	B
PG40:6	821.542	821.534
PG41:2	843.593	843.612
PG43:2	871.639	871.643
PG43:3	869.613	869.628
PG43:4	867.597	867.612
PG43:6	863.564	863.581
PI32:0	809.513	809.519
PI34:0	837.541	837.55
PI34:1	835.529	835.534	PI16:0_18:1	B
PI34:2	833.516	833.519
PI36:0	865.572	865.581
PI36:2	861.545	861.55	PI36:2	C
PI36:4	857.514	857.519	PI16:0_20:4	A
PI38:0	893.617	893.613
PI38:4	885.547	885.55	PI18:0_20:4	A
PI38:5	883.53	883.534	PI18:1_20:4	A
PI38:6	881.516	881.519	PI16:0_22:6	B
PI40:1	919.629	919.628
PI40:3	915.598	915.597
PS34:1	760.513	760.513	PS16:0_18:1	A
PS36:1	788.538	788.545	PS18:0_18:1	A
PS36:2	786.526	786.529	PS18:1_18:1	A
PS38:4	810.524	810.529	PS18:0_20:4	A
PS40:2	842.588	842.592
PS40:6	834.523	834.529	PS18:0_22:6	A
PS40:7	832.508	832.513	PS18:1_22:6	A
PS42:1	872.631	872.639	PS42:1	C
PS42:2	870.613	870.623	PS42:2	C
PS42:7	860.538	860.545
PS43:6	876.58	876.576	PS43:6	B
PS45:5	906.626	906.623
PS46:7	916.601	916.607
SMd32:2	657.481	657.498
SMd34:1	687.542	687.545	SMd34:1	C
SMd34:2	685.514	685.529			SMd34:1	C
SMd34:3	683.498	683.513
SMd36:1	715.574	715.576	SMd36:1	C	SMd36:1	C
SMd36:2	713.559	713.56	SMd36:2	C	SMd36:2	C
SMd38:1	743.604	743.607	SMd38:1	C	SMd38:1	C
SMd42:2	797.646	797.654	SMd42:2	C
